# Supplementary material for: Asxl1 C-terminal mutation perturbs neutrophil differentiation in zebrafish
Source: Leukemia. 2021 Jan 22;35(8):2299–310. doi: 10.1038/s41375-021-01121-8 (PMC8324474; doi:10.1038/s41375-021-01121-8)
Supplement: Supplementary file 2 — Supplemental table 1 [file 41375_2021_1121_MOESM2_ESM.xlsx]

## Sheet: Sheet1
Supplemental table 1. The detail information of oligos and target sequences
1. asxl1 probe amplification
primers	sequence
asxl1 probe FP	5'-CCACTCAGCCAGCAAGTTAGA-3'
asxl1 probe RP	5'-AAACAGGAGAAGCGGAGGTGT-3'
2. asxl1 CRISPR/Cas9 target sequence
5'-GGGTGTGGATGTCATCAGGACAT-3'
3. asxl1 mutant genotyping PCR primer
asxl1 FP	5’- TGAACCATCTCCCTCTTCTGTG-3’
asxl1 RP	5’- GTCTGAGCCATGCTGGATAACT-3’
4. asxl1 Mopholino target sequence
5'-tgtttgatctcttgcagGTTCTGGA-3'
5. qRT-PCR primers
gene	primer name	sequence
asxl1	E1E2 FP	5'-GGCAGCTCGTATGGTTCTGG-3'
	E4 RP	5'-AAGCATGGTGACAAGGCAGG-3'
	E1I1 FP	5'-CTGAGGCAGCTCGTATGGTAA-3'
	I1 RP	5'-AGGTAAAAGCCGGGTTATAAAAC-3'
	asxl1 qPCR FP	5'-CTGTGAGTGGTGAAAATGATGTA-3'
	asxl1 qPCR RP	5'-CTTCTGTTTGTTTGCCTGTGA-3'
ef1a	ef1a FP	5'-TACTTCTCAGGCTGACTGTG-3'
	ef1a RP	5'-ATCTTCTTGATGTATGCGCT-3'
lyz	lyz FP	5'-AAAGCAGGTTTAAGACCCAC-3'
	lyz RP	5'-CCAGGTTTCCCATGATTTCAG-3'
mpx	mpx FP	5'-CCGAGATGGCGATAGGTTG-3'
	mpx RP	5'-TCGAGATCAAAAGCTGGGATA-3'
cebp1	cebp1 FP	5'-ACACATAGCCATGTCGGT-3'
	cebp1 RP	5'-CTCAGTGTTGGTGTTTGGG-3'
cebpa	cebpa FP	5'-CCCCTACATCTACAAAGACACCG-3'
	cebpa RP	5'-TGTGGAATAAGTCAGCCAGGAA-3'
pu.1	pu.1 FP	5'-GTCAGAACGATCACTCTTGG-3'
	pu.1 RP	5'-GTAAGTCATCTGTGGATTGGT-3'
bmi1a	bmi1a FP	5'-AGCCACTTCTCAATATACGGTCT-3'
	bmi1a RP	5'-GTAATGATTCGCTTGTCCTCG-3'
cbx4	cbx4 FP	5-AGGATGGTCACCCAAATATAACA-3'
	cbx4 RP	5'-TCAGTGGGTGTTTGGGTTTAG-3'
