# Supplementary material for: Asxl1 C-terminal mutation perturbs neutrophil differentiation in zebrafish
Source: Leukemia. 2021 Jan 22;35(8):2299–310. doi: 10.1038/s41375-021-01121-8 (PMC8324474; doi:10.1038/s41375-021-01121-8)
Supplement: Supplementary file 3 — Supplemental table 2 [file 41375_2021_1121_MOESM3_ESM.xlsx]

## Sheet: Sheet1
Supplemental table 2. Proportion of hematopoietic cells in whole kidney marrow of 1-year-old asxl1+/+ and asxl1-/-
number	genotype	Myeloid Progenitors	Macrophages	Eosinophils	Neutrophils	Erythroblasts	Erythrocytes	Lymphocytes
1	+/+	0.173077	0.142308	0.025	0.209615	0.215385	0.234615	0.376923
2	+/+	0.223022	0.118705	0.0125899	0.357914	0.0485612	0.239209	0.489209
3	+/+	0.357143	0.0428571	0.0163265	0.326531	0.0530612	0.204082	0.385714
4	+/+	0.221261	0.091471	0.0185414	0.191595	0.201483	0.275649	0.301607
5	+/+	0.304348	0.027668	0.0474308	0.164032	0.162055	0.294466	0.23913
6	+/+	0.241845	0.064117	0.0146232	0.249719	0.192351	0.237345	0.328459
7	+/+	0.140271	0.0169683	0.0328054	0.503394	0.118778	0.187783	0.553167
8	+/+	0.14916	0.0178571	0.032563	0.380252	0.176471	0.243697	0.430672
9	+/+	0.20048	0.0756303	0.032413	0.204082	0.313325	0.17407	0.312125
10	+/+	0.25	0.0305907	0.0337553	0.245781	0.24789	0.191983	0.310127
11	+/+	0.225649	0.128247	0.0340909	0.214286	0.204545	0.193182	0.376623
12	+/+	0.234973	0.0837887	0.0309654	0.123862	0.224044	0.302368	0.238616
13	+/+	0.132959	0.0355805	0.0805243	0.397004	0.093633	0.2603	0.513109
14	+/+	0.135283	0.0383912	0.0457038	0.197441	0.424132	0.159049	0.281536
15	+/+	0.174157	0.0243446	0.0561798	0.486891	0.166667	0.0917603	0.567416
16	+/+	0.223183	0.0916955	0.0709343	0.245675	0.280277	0.0882353	0.408304
17	+/+	0.300199	0.0636183	0.0298211	0.280318	0.0397614	0.286282	0.373757
18	+/+	0.300188	0.0525328	0.11257	0.21576	0.011257	0.307692	0.380863
19	+/+	0.203523	0.123288	0.0410959	0.262231	0.0978474	0.272016	0.426614
20	+/+	0.238274	0.106942	0.0675422	0.238274	0.0375235	0.311445	0.412758
21	+/+	0.172414	0.061706	0.0199637	0.177858	0.143376	0.424682	0.259528
22	+/+	0.161017	0.0826271	0.0190678	0.0127119	0.169492	0.555085	0.114407
23	+/+	0.212008	0.065666	0.0712946	0.350844	0.168856	0.131332	0.487805
24	+/+	0.217213	0.0758197	0.159836	0.352459	0.0286885	0.165984	0.588115
25	+/+	0.261383	0.0455312	0.0337268	0.148398	0.273187	0.237774	0.227656
26	+/+	0.324165	0.0451866	0.0176817	0.182711	0.235756	0.194499	0.24558
27	+/+	0.219608	0.0176471	0.0235294	0.303922	0.260784	0.17451	0.345098
28	+/+	0.177172	0.0340716	0.0204429	0.449744	0.0170358	0.301533	0.504259
29	+/+	0.281188	0.0752475	0.0138614	0.388119	0.0950495	0.146535	0.477228
30	+/+	0.134675	0.0510836	0.0108359	0.342105	0.0216718	0.439628	0.404025
31	+/+	0.178236	0.0600375	0.0206379	0.393996	0.155722	0.19137	0.474672
32	+/+	0.243169	0.0710383	0.0300546	0.244536	0.226776	0.184426	0.345628
33	+/+	0.196911	0.046332	0.0173745	0.256757	0.212355	0.27027	0.320463
34	+/+	0.246241	0.103383	0.018797	0.253759	0.229323	0.148496	0.37594
35	+/+	0.215488	0.0740741	0.0420875	0.191919	0.136364	0.340067	0.308081
36	+/+	0.308634	0.10116	0.0341495	0.252577	0.0715206	0.231959	0.387887
37	+/+	0.0719101	0.0786517	0.165169	0.430337	0.0674157	0.186517	0.674157
38	+/+	0.0644709	0.0946041	0.0308339	0.483532	0.110722	0.215837	0.60897
39	+/+	0.0992337	0.0842912	0.0524904	0.302682	0.193103	0.268199	0.439464
40	+/+	0.105812	0.0722802	0.0536513	0.361401	0.124441	0.282414	0.487332
41	+/+	0.160954	0.121461	0.071535	0.249627	0.0827124	0.313711	0.442623
42	+/+	0.147392	0.106576	0.0929705	0.301587	0.0907029	0.260771	0.501134
43	+/+	0.0840932	0.101317	0.0547112	0.435664	0.100304	0.223911	0.591692
44	+/+	0.0758988	0.178429	0.0372836	0.318242	0.130493	0.259654	0.533955
45	+/+	0.114458	0.060241	0.0160643	0.411647	0.0923695	0.305221	0.487952
46	+/+	0.292887	0.161088	0.0460251	0.246862	0.083682	0.169456	0.453975
47	+/+	0.213483	0.094703	0.0337079	0.491172	0.0866774	0.0802568	0.619583
1	-/-	0.152985	0.26306	0.0335821	0.011194	0.408582	0.130597	0.307836
2	-/-	0.176357	0.0988372	0.0193798	0.331395	0.182171	0.19186	0.449612
3	-/-	0.379447	0.118577	0.0296443	0.130435	0.110672	0.231225	0.278656
4	-/-	0.463074	0.0698603	0.0159681	0.105788	0.197605	0.147705	0.191617
5	-/-	0.184074	0.0682523	0.0361944	0.241986	0.268873	0.20062	0.346432
6	-/-	0.286408	0.20267	0.0182039	0.163835	0.23665	0.092233	0.384709
7	-/-	0.24	0.0466667	0.0222222	0.146667	0.386667	0.157778	0.215556
8	-/-	0.251821	0.0738814	0.0156087	0.227888	0.21436	0.216441	0.317378
9	-/-	0.277985	0.220149	0.00559701	0.0522388	0.016791	0.427239	0.277985
10	-/-	0.151737	0.0987203	0.0365631	0.131627	0.0127971	0.568556	0.26691
11	-/-	0.279783	0.144404	0.00541516	0.034296	0.0270758	0.509025	0.184116
12	-/-	0.278986	0.115942	0.0869565	0.0978261	0.0271739	0.393116	0.300725
13	-/-	0.407098	0.0876827	0.0292276	0.0960334	0.0730689	0.306889	0.212944
14	-/-	0.143898	0.0765027	0.0510018	0.522769	0.0728597	0.132969	0.650273
15	-/-	0.191248	0.168558	0.188006	0.322528	0.0291734	0.100486	0.679092
16	-/-	0.241573	0.101124	0.0973783	0.277154	0.0430712	0.2397	0.475655
17	-/-	0.277154	0.162921	0.102996	0.174157	0.0374532	0.245318	0.440075
18	-/-	0.205176	0.173752	0.064695	0.247689	0.0203327	0.288355	0.486137
19	-/-	0.232824	0.127863	0.0229008	0.0973282	0.127863	0.391221	0.248092
20	-/-	0.216418	0.130597	0.0317164	0.216418	0.0559701	0.348881	0.378731
21	-/-	0.326376	0.163188	0.0208729	0.0645161	0.222011	0.203036	0.248577
22	-/-	0.125693	0.12939	0.0314233	0.245841	0.367837	0.0998152	0.406654
23	-/-	0.224206	0.164683	0.0456349	0.220238	0.111111	0.234127	0.430556
24	-/-	0.279933	0.109612	0.0134907	0.116358	0.301855	0.178752	0.23946
25	-/-	0.293173	0.060241	0.0742972	0.206827	0.214859	0.150602	0.341365
26	-/-	0.198488	0.126654	0.0359168	0.274102	0.15879	0.206049	0.436673
27	-/-	0.337972	0.0337972	0.0656064	0.314115	0.0218688	0.22664	0.413519
28	-/-	0.300195	0.0974659	0.0272904	0.247563	0.0331384	0.294347	0.37232
29	-/-	0.243151	0.125	0.0839041	0.207192	0.0376712	0.303082	0.416096
30	-/-	0.198305	0.105085	0.00677966	0.267797	0.122034	0.3	0.379661
31	-/-	0.267961	0.141748	0.0291262	0.275728	0.0504854	0.234951	0.446602
32	-/-	0.227823	0.141129	0.0423387	0.274194	0.078629	0.235887	0.457661
33	-/-	0.257576	0.100379	0.0189394	0.189394	0.242424	0.191288	0.308712
34	-/-	0.26938	0.149225	0.0329457	0.290698	0.0465116	0.21124	0.472868
35	-/-	0.195191	0.164781	0.0841584	0.214286	0.140736	0.200849	0.463225
36	-/-	0.249515	0.107767	0.0631068	0.175728	0.192233	0.21165	0.346602
37	-/-	0.20603	0.114322	0.0584171	0.21608	0.173367	0.231784	0.388819
38	-/-	0.199622	0.0994962	0.0585642	0.230479	0.280227	0.131612	0.388539
39	-/-	0.181299	0.0864794	0.0531168	0.237489	0.212906	0.228709	0.377085
40	-/-	0.140555	0.170098	0.049239	0.243509	0.106535	0.290063	0.462847
40	-/-	0.149331	0.0802377	0.0408618	0.23477	0.245914	0.248886	0.355869
42	-/-	0.174508	0.0898204	0.0410607	0.337896	0.13858	0.218135	0.468777
43	-/-	0.156687	0.10479	0.0548902	0.181637	0.282435	0.219561	0.341317
44	-/-	0.152	0.124444	0.0355556	0.202667	0.170667	0.314667	0.362667
45	-/-	0.219178	0.158513	0.0430528	0.158513	0.146771	0.273973	0.360078
46	-/-	0.292174	0.156522	0.00869565	0.2	0.231304	0.111304	0.365217
47	-/-	0.176587	0.156746	0.0238095	0.130952	0.200397	0.311508	0.311508
48	-/-	0.377916	0.171073	0.00933126	0.0435459	0.141524	0.25661	0.22395
49	-/-	0.320896	0.225746	0.0373134	0.128731	0.173507	0.113806	0.391791
50	-/-	0.200637	0.122611	0.0828025	0.164013	0.300955	0.128981	0.369427
51	-/-	0.126079	0.176166	0.0276339	0.227979	0.252159	0.189983	0.431779
52	-/-	0.187037	0.122222	0.0277778	0.175926	0.192593	0.294444	0.325926
53	-/-	0.321212	0.212121	0.00151515	0.0833333	0.0590909	0.322727	0.29697
54	-/-	0.215254	0.0966102	0.0237288	0.142373	0.0847458	0.437288	0.262712
55	-/-	0.168317	0.148515	0.0633663	0.2	0.227723	0.192079	0.411881
