# Supplementary material for: Asxl1 C-terminal mutation perturbs neutrophil differentiation in zebrafish
Source: Leukemia. 2021 Jan 22;35(8):2299–310. doi: 10.1038/s41375-021-01121-8 (PMC8324474; doi:10.1038/s41375-021-01121-8)
Supplement: Supplementary file 4 — Supplemental table 3 [file 41375_2021_1121_MOESM4_ESM.xlsx]

## Sheet: 200119 edger_des_output_gn‘
Supplemental table 3. Differential expressed genes in asxl1-/- compared to asxl1+/+ via RNA-seq
false discovery rate (FDR) < 0.05; exact test
Genes	Symbol	enterzid	logFC	logCPM	F	PValue	FDR
ENSDARG00000007344	tcap	556258	2.1557	3.82894	377.733	1.99365e-73	3.64599e-69
ENSDARG00000055754	smc1a	559665	4.64842	1.82547	284.586	2.29573e-63	2.09921e-59
ENSDARG00000037554	arhgef3l	553761	-2.09562	3.23915	222.276	5.67045e-50	3.45671e-46
ENSDARG00000041595	ces3	560651	-0.700856	6.71901	194.729	4.96571e-44	2.27032e-40
ENSDARG00000058371	krt5	797351	-0.369553	12.2788	192.746	1.33152e-43	4.87018e-40
ENSDARG00000001754	noc2l	58013	-1.31744	4.09031	173.361	2.06949e-39	6.30779e-36
ENSDARG00000073742	prss59.2	100535672	-5.05534	1.414	167.579	4.50418e-38	1.17675e-34
ENSDARG00000056499	ca6	100006448	0.573036	7.31266	166.276	7.04351e-38	1.61015e-34
ENSDARG00000070331	muc5.1	100148804	0.591385	7.11578	164.823	1.45257e-37	2.95162e-34
ENSDARG00000006526	fn1b	334613	0.655681	6.56307	163.661	2.59345e-37	4.7429e-34
ENSDARG00000090428	ctrb1	322451	-9.20888	0.989201	151.483	1.12731e-34	1.8742e-31
ENSDARG00000089429	si:dkey-205h13.2	561081	0.657324	6.12085	139.033	5.65544e-32	8.61889e-29
ENSDARG00000042993	prss1	65223	-3.35895	1.53056	125.729	3.75721e-28	5.28553e-25
ENSDARG00000088711	lgals1l1	326706	0.4816	7.35423	119.458	1.01464e-27	1.3254e-24
ENSDARG00000077353	rerea	569081	-0.67905	5.41174	106.012	8.56606e-25	1.03796e-21
ENSDARG00000017314	cela1.6	445282	-6.3323	0.601176	105.898	9.08103e-25	1.03796e-21
ENSDARG00000094041	krt17	100034647	-0.313913	10.3974	105.317	1.21413e-24	1.30611e-21
ENSDARG00000104068	gstp1	79381	-0.366937	8.27462	92.8151	6.74083e-22	6.84869e-19
ENSDARG00000039730	zgc:112160	550419	-8.40218	0.226273	87.1219	1.13418e-20	1.09168e-17
ENSDARG00000015343	pgd	406762	-0.620793	5.31378	84.7344	3.88579e-20	3.55317e-17
ENSDARG00000099101	gch2	64263	0.353831	8.07723	82.1463	1.39502e-19	1.21487e-16
ENSDARG00000021265	mybpc2b	541384	0.317183	8.76173	78.6341	8.1494e-19	6.77438e-16
ENSDARG00000041065	hspb1	368243	0.595557	5.2107	76.4684	2.42831e-18	1.93082e-15
ENSDARG00000041569	ces2	566132	-0.320931	8.40987	73.6811	9.90635e-18	7.54864e-15
ENSDARG00000076221	fthl28	100006523	-0.726811	4.43101	70.3453	5.33614e-17	3.90349e-14
ENSDARG00000089382	zgc:158463	100037361	0.707554	4.3688	64.2132	1.28059e-15	9.00745e-13
ENSDARG00000079525	slc39a5	561758	-1.13766	2.93114	63.4447	1.7454e-15	1.18222e-12
ENSDARG00000071029	si:dkey-147f3.4	553461	1.28262	2.43508	62.8572	2.34949e-15	1.52392e-12
ENSDARG00000061634	aifm4	791218	-0.863513	3.71786	62.8016	2.41654e-15	1.52392e-12
ENSDARG00000089086	mustn1b	563713	1.10884	2.85299	62.3422	3.04926e-15	1.85883e-12
ENSDARG00000079148	nckap5l	568475	-0.643132	4.55082	60.1021	9.47671e-15	5.59065e-12
ENSDARG00000074293	adnpb	100330315	-0.665923	4.2873	54.9777	1.27225e-13	7.13633e-11
ENSDARG00000058656	desma	30148	0.269775	8.61252	54.9539	1.28772e-13	7.13633e-11
ENSDARG00000070480	agr2	335616	0.727822	3.92762	53.7852	2.3735e-13	1.27666e-10
ENSDARG00000079564	myh7	30616	-0.409891	6.10039	53.2804	3.01027e-13	1.57291e-10
ENSDARG00000035458	atp2a1l	494489	-0.226415	9.58373	47.5373	5.6604e-12	2.87548e-09
ENSDARG00000094210	fthl31	553552	-0.508912	4.9194	46.8075	8.07937e-12	3.99339e-09
ENSDARG00000007988	masp2	560277	-0.785619	3.52927	46.556	9.19256e-12	4.42404e-09
ENSDARG00000055751	fosb	492346	1.68302	1.15102	43.7009	3.93165e-11	1.84364e-08
ENSDARG00000102364	si:dkey-202l22.6	100001880	0.311129	7.00365	42.3382	7.87683e-11	3.60129e-08
ENSDARG00000035694	stm	386700	-0.364854	6.09818	42.2518	8.23211e-11	3.67192e-08
ENSDARG00000024433	pvalb4	337731	0.210123	9.39601	39.6187	3.15731e-10	1.37478e-07
ENSDARG00000057899	zgc:114081	564984	3.98902	-0.73874	38.9884	4.36011e-10	1.85436e-07
ENSDARG00000068680	ctrl	447843	-4.26622	-0.471574	38.8664	4.63769e-10	1.92759e-07
ENSDARG00000037318	ddost	406408	0.347172	6.09753	38.7088	5.02669e-10	2.04285e-07
ENSDARG00000077840	meis2b	30066	-0.557166	4.23863	37.7204	8.33316e-10	3.31297e-07
ENSDARG00000076667	ccng1	171473	0.192269	9.75404	35.4181	2.7117e-09	1.05514e-06
ENSDARG00000058358	krt8	797433	-0.189329	9.80307	34.6468	4.02198e-09	1.53237e-06
ENSDARG00000061272	LOC564564	564564	0.273841	7.01215	34.2306	4.97881e-09	1.85821e-06
ENSDARG00000007080	rhcgl1	563826	-1.18204	1.85668	33.9993	5.60593e-09	2.05043e-06
ENSDARG00000057789	lyz	677744	-1.32171	1.5433	33.6317	6.76948e-09	2.42746e-06
ENSDARG00000014386	galnt6	406477	0.432573	4.82723	33.1667	8.59449e-09	3.02262e-06
ENSDARG00000061764	ahnak	559276	0.187616	9.64632	33.0969	8.90798e-09	3.07376e-06
ENSDARG00000060288	plpbp	563548	-0.427896	4.88253	32.7306	1.07515e-08	3.64116e-06
ENSDARG00000056554	rap1gap	100144557	0.613635	3.65401	32.5655	1.17024e-08	3.89117e-06
ENSDARG00000042245	myl13	393488	0.174475	10.3271	32.2287	1.39128e-08	4.54351e-06
ENSDARG00000015355	fosl1a	564241	1.07636	1.90693	32.0459	1.53197e-08	4.9152e-06
ENSDARG00000031683	fosab	394198	1.03102	2.04586	32.2	1.6459e-08	5.18968e-06
ENSDARG00000012035	zgc:100832	445148	0.637751	3.4939	31.7628	1.76766e-08	5.47916e-06
ENSDARG00000055036	itih3a	553614	0.819919	2.69947	31.6735	1.85067e-08	5.64086e-06
ENSDARG00000038378	sagb	619268	-0.319115	5.98918	30.9167	2.73109e-08	8.18789e-06
ENSDARG00000035559	tp53	30590	0.371409	5.27249	30.7868	2.91986e-08	8.61265e-06
ENSDARG00000019521	mpx	337514	-0.376843	5.25784	30.4796	4.12665e-08	1.19791e-05
ENSDARG00000079388	agrn	565373	0.286287	6.34286	29.0261	7.22936e-08	2.06579e-05
ENSDARG00000056151	tyrp1b	437022	-0.22999	7.50706	28.7963	8.13828e-08	2.28974e-05
ENSDARG00000044935	hpdb	445287	-0.286414	6.32934	28.6674	8.69773e-08	2.41006e-05
ENSDARG00000058734	prdx1	541344	-0.414231	4.74998	28.4619	9.70204e-08	2.61282e-05
ENSDARG00000094901	abcc6b.2	100002917	0.64646	3.3361	28.4496	9.73127e-08	2.61282e-05
ENSDARG00000074201	flna	562529	0.195832	8.53367	28.4245	9.85807e-08	2.61282e-05
ENSDARG00000036237	slc27a2a	449925	0.322768	5.68921	28.135	1.1446e-07	2.99034e-05
ENSDARG00000012881	slc4a1a	84703	0.307245	5.91965	28.0701	1.18598e-07	3.05481e-05
ENSDARG00000067701	myoz3a	100148802	0.653297	3.20319	27.691	1.46633e-07	3.72447e-05
ENSDARG00000056027	hoxb8a	30343	-0.338241	5.4274	27.0905	1.96251e-07	4.91649e-05
ENSDARG00000043035	capn3b	100034405	0.259138	6.62178	26.4369	2.751e-07	6.7987e-05
ENSDARG00000063895	ND1	140531	0.154159	10.5997	26.3118	2.93474e-07	7.06977e-05
ENSDARG00000091116	pkhd1l1	569261	0.384421	4.83469	26.3114	2.93801e-07	7.06977e-05
ENSDARG00000093702	si:dkey-126g1.9	792999	0.980462	1.87892	26.2308	3.07182e-07	7.29577e-05
ENSDARG00000004372	fmnl3	407694	-0.376051	4.85209	24.9646	5.89322e-07	0.000138173
ENSDARG00000010423	npsn	404039	-0.400733	4.63245	24.9094	6.09362e-07	0.000140133
ENSDARG00000087873	eevs	100003999	-0.266709	6.36642	24.8901	6.13006e-07	0.000140133
ENSDARG00000018263	pdia2	394023	-1.718	0.52746	24.8748	6.41697e-07	0.000144881
ENSDARG00000012076	apoa1a	30355	-0.14596	10.8996	24.7322	6.64737e-07	0.000148253
ENSDARG00000100952	wu:fj16a03	335475	-0.46749	4.11182	24.5441	7.32764e-07	0.000161455
ENSDARG00000029204	tyrp1a	100333145	-0.2595	6.42901	24.448	7.70199e-07	0.000167683
ENSDARG00000073936	LOC100006428	100006428	-0.71033	2.83381	24.4149	7.8353e-07	0.000168579
ENSDARG00000053448	si:ch211-251f6.6	794692	-0.665731	3.01827	24.314	8.26532e-07	0.000175763
ENSDARG00000076500	chgb	792853	-0.408863	4.52088	24.2642	8.48696e-07	0.000178402
ENSDARG00000043154	ucp2	555812	-0.209532	7.54428	24.1996	8.76048e-07	0.000182059
ENSDARG00000058556	muc5.2	572172	0.211185	7.47271	24.068	9.37926e-07	0.000192728
ENSDARG00000068910	nos1	60658	0.318027	5.40728	24.0404	9.51446e-07	0.000193334
ENSDARG00000002204	hspb11	796767	0.573787	3.38029	24.0065	9.68314e-07	0.000194599
ENSDARG00000055589	s100t	541368	-0.265446	6.24863	23.8112	1.07163e-06	0.000213021
ENSDARG00000041644	si:dkey-194e6.1	402976	1.93195	-0.0235401	23.7847	1.08639e-06	0.000213633
ENSDARG00000076309	mxra5b	795448	0.4009	4.50185	23.6398	1.17127e-06	0.000226905
ENSDARG00000091699	capn2a	541374	0.213439	7.36197	23.6276	1.17869e-06	0.000226905
ENSDARG00000094281	si:ch73-196i15.3	108004537	-0.503831	3.79654	23.2463	1.44788e-06	0.000273324
ENSDARG00000031317	ppdpfb	336303	0.220877	7.12489	23.2097	1.46427e-06	0.000273324
ENSDARG00000104181	tmsb1	798430	0.185827	8.15586	23.2092	1.46466e-06	0.000273324
ENSDARG00000042780	apoba	566465	0.174547	8.61308	23.0087	1.62543e-06	0.000300262
ENSDARG00000001953	pfkfb3	554477	0.514957	3.65297	22.9629	1.66454e-06	0.00030441
ENSDARG00000009978	icn	336655	0.181841	8.26043	22.8484	1.76786e-06	0.000320106
ENSDARG00000028098	fut9d	503885	-0.220835	7.11392	22.8151	1.86217e-06	0.000333875
ENSDARG00000075664	si:ch1073-429i10.1	100332057	-0.788639	2.36535	22.3614	2.27555e-06	0.000404031
ENSDARG00000007370	dysf	560924	0.320192	5.21979	22.3195	2.32563e-06	0.000408953
ENSDARG00000009079	LOC570014	570014	-1.70074	0.361858	22.098	2.60971e-06	0.000454537
ENSDARG00000045401	mllt10	492342	-0.274762	5.89	22.0139	2.72643e-06	0.000470387
ENSDARG00000037790	pvalb8	360208	0.28258	5.6984	21.6389	3.3142e-06	0.000566449
ENSDARG00000036785	si:ch211-226m16.2	100003708	0.34609	4.84824	21.5016	3.55971e-06	0.000602777
ENSDARG00000101200	zgc:112964	503764	0.378773	4.52738	21.419	3.71621e-06	0.000623505
ENSDARG00000071475	aox5	64265	0.246453	6.31531	21.2756	4.00718e-06	0.000666212
ENSDARG00000037140	pfkfb1	327453	0.604961	3.03349	21.1863	4.1954e-06	0.00069122
ENSDARG00000021339	cpa5	246092	-1.02756	1.58559	21.0857	4.42375e-06	0.000722335
ENSDARG00000020761	arrdc2	335206	-0.294985	5.46416	20.9281	4.79989e-06	0.000776818
ENSDARG00000039099	aep1	503710	0.146166	9.86285	20.8876	4.90232e-06	0.000786436
ENSDARG00000043697	nefmb	100033387	-0.233539	6.54345	20.7217	5.34527e-06	0.000850037
ENSDARG00000045143	hbbe2	405772	0.275727	5.69596	20.55	5.8791e-06	0.000926871
ENSDARG00000039931	slc25a33	406436	0.310559	5.18454	20.5073	5.98329e-06	0.000935234
ENSDARG00000067997	myhz1.3	100008070	-0.115546	12.9234	20.4896	6.12371e-06	0.000949071
ENSDARG00000036876	zgc:153284	751696	-0.456646	3.87984	20.2201	6.94467e-06	0.00106726
ENSDARG00000060626	dgkaa	724010	-0.277453	5.64237	20.1709	7.12564e-06	0.00108595
ENSDARG00000036186	mbpa	326281	-0.300983	5.28862	20.0999	7.40387e-06	0.00111902
ENSDARG00000045015	cyp27b1	793309	0.761279	2.22752	20.0572	7.56332e-06	0.00113375
ENSDARG00000058597	nt5c3a	321720	0.23624	6.37346	19.9932	7.81857e-06	0.00116249
ENSDARG00000006010	bmi1a	321505	-0.567127	3.18142	19.8691	8.34222e-06	0.00123034
ENSDARG00000044167	padi2	386792	0.20327	7.14319	19.7785	8.75637e-06	0.00128109
ENSDARG00000004452	tardbpl	386630	-0.206959	7.04884	19.7189	9.02536e-06	0.00130186
ENSDARG00000075539	snphb	569963	-0.64578	2.77285	19.7153	9.04066e-06	0.00130186
ENSDARG00000070681	c1qtnf12	790933	0.31701	5.0112	19.692	9.15136e-06	0.0013075
ENSDARG00000093774	rbp2b	432384	-0.37135	4.46148	19.4216	1.05478e-05	0.00149534
ENSDARG00000104441	hspb7	450019	-0.953988	1.59946	19.2811	1.1345e-05	0.00159598
ENSDARG00000054942	lgals2a	405830	0.336128	4.75609	19.259	1.14771e-05	0.00160224
ENSDARG00000062329	b4galt3	561756	0.706404	2.37805	19.2245	1.16862e-05	0.00161906
ENSDARG00000063626	ddx21	799650	-0.200117	7.15668	19.2093	1.17796e-05	0.00161974
ENSDARG00000059227	fabp1b.1	554095	0.227765	6.47352	19.2002	1.21535e-05	0.00165868
ENSDARG00000112959	wu:fb80c09	103909608	0.18507	7.54343	18.9508	1.34861e-05	0.00182692
ENSDARG00000006008	dct	58074	-0.249751	5.97568	18.8862	1.39502e-05	0.00187589
ENSDARG00000037539	tnnc1b	415175	0.159818	8.51898	18.8674	1.40883e-05	0.00188063
ENSDARG00000076153	lca5	100151323	-1.13147	1.10542	18.5883	1.63062e-05	0.00216093
ENSDARG00000007823	atf3	393939	0.582019	2.93454	18.4951	1.71248e-05	0.0022396
ENSDARG00000002644	rgs5a	573765	-0.536801	3.23492	18.4926	1.71448e-05	0.0022396
ENSDARG00000042630	hebp2	393167	-0.311758	5.04917	18.4652	1.73926e-05	0.00225586
ENSDARG00000076856	frem2a	555681	0.199447	7.05305	18.442	1.76055e-05	0.0022674
ENSDARG00000035322	myh7bb	560945	-0.19316	7.23118	18.386	1.81301e-05	0.00231862
ENSDARG00000101407	tgm1l4	555962	-0.48442	3.52441	18.186	2.01352e-05	0.00255716
ENSDARG00000098037	LOC100331996	100331996	0.912198	1.54069	18.1639	2.03705e-05	0.00256921
ENSDARG00000057911	zgc:86709	570210	0.212302	6.87717	18.5869	2.06815e-05	0.00258411
ENSDARG00000057884	zgc:114174	574002	0.89373	1.58932	18.1267	2.07713e-05	0.00258411
ENSDARG00000029822	cel.2	565117	-1.93048	-0.13195	18.0142	2.2042e-05	0.00272368
ENSDARG00000098070	tmem88b	101887175	-1.42283	0.494628	17.9942	2.22672e-05	0.00273304
ENSDARG00000055518	pygma	553655	0.158031	8.35993	17.7037	2.6001e-05	0.00317004
ENSDARG00000075045	cxcl18b	795785	1.19571	0.782239	17.5741	2.77619e-05	0.00336232
ENSDARG00000052695	nr2f1a	30418	-0.286898	5.20539	17.5579	2.80599e-05	0.00337605
ENSDARG00000021948	tnc	30037	-0.155854	8.43668	17.5225	2.86737e-05	0.00342735
ENSDARG00000017219	pabpc1a	606498	-0.137615	9.47599	17.2486	3.29423e-05	0.00391156
ENSDARG00000039255	klhl21	404613	0.239601	5.93538	17.2365	3.31525e-05	0.00391156
ENSDARG00000102415	scinla	323285	0.211926	6.5969	17.2482	3.50825e-05	0.00411275
ENSDARG00000070818	pax7b	566533	0.437532	3.69965	17.072	3.61498e-05	0.00421088
ENSDARG00000101869	magi3a	561689	-0.297508	4.98245	16.8508	4.06122e-05	0.00470073
ENSDARG00000014373	ddx4	30263	-0.806906	1.86766	16.824	4.11887e-05	0.00473748
ENSDARG00000037879	lfng	30158	-0.248885	5.71251	16.7477	4.28774e-05	0.00490089
ENSDARG00000055240	xdh	560486	0.367856	4.21206	16.732	4.32334e-05	0.00491088
ENSDARG00000031698	mylk2	558685	-0.765259	2.01784	16.7144	4.36363e-05	0.00492605
ENSDARG00000055120	ctsba	406645	0.247288	5.71725	16.6953	4.40778e-05	0.00494537
ENSDARG00000103271	pla2g15	335008	-0.161005	7.98501	16.5578	4.73876e-05	0.005255
ENSDARG00000056210	si:ch211-199o1.2	798846	0.881306	1.49444	16.5568	4.74122e-05	0.005255
ENSDARG00000030722	xirp1	497637	0.309664	4.76962	16.4768	4.94529e-05	0.00544816
ENSDARG00000052279	osgn1	393155	0.346274	4.39425	16.4422	5.03651e-05	0.00551543
ENSDARG00000105829	LOC100004951	100004951	-0.852359	1.67867	16.3894	5.17857e-05	0.00563725
ENSDARG00000079962	doc2d	100002795	-1.16867	0.850271	16.2539	5.56225e-05	0.00601908
ENSDARG00000101199	rbp4	30077	-0.127706	9.95479	16.1931	5.74326e-05	0.00617839
ENSDARG00000038737	phf20b	445482	-0.321917	4.65204	16.1499	5.87547e-05	0.00628366
ENSDARG00000038296	tmem86b	751651	-0.354317	4.30355	16.1235	5.95797e-05	0.00633485
ENSDARG00000016188	si:ch73-63e15.2	100002292	0.310518	4.72046	16.1003	6.03149e-05	0.00637595
ENSDARG00000036993	erbb3b	544664	0.33736	4.4226	16.0128	6.3163e-05	0.00662991
ENSDARG00000002084	lamb2	337767	0.165076	7.71386	16.0045	6.34424e-05	0.00662991
ENSDARG00000029524	impdh1b	338306	0.203011	6.58095	15.974	6.44711e-05	0.00669913
ENSDARG00000017490	cel.1	322481	-1.52141	0.17285	15.904	6.68965e-05	0.00691189
ENSDARG00000070337	hoxc1a	58046	-0.591391	2.69552	15.8712	6.80665e-05	0.00699326
ENSDARG00000022767	apobb.1	321166	0.118223	10.7167	15.7723	7.17146e-05	0.0073023
ENSDARG00000062129	mxra8b	556385	0.290416	4.92279	15.7684	7.18731e-05	0.0073023
ENSDARG00000014488	ca2	387526	0.203096	6.54063	15.75	7.25653e-05	0.0073319
ENSDARG00000099197	actc1b	58114	-0.0854423	15.739	15.7278	7.34203e-05	0.00737753
ENSDARG00000044982	dhrs3a	445083	-0.531104	3.02199	15.6968	7.46324e-05	0.00745835
ENSDARG00000062592	myl10	550569	0.13443	9.20016	15.5856	7.91473e-05	0.00786656
ENSDARG00000056150	rbms2b	445147	0.357582	4.18877	15.5677	7.9902e-05	0.00789864
ENSDARG00000062788	irg1l	562007	0.537036	2.91712	15.5347	8.13039e-05	0.00799401
ENSDARG00000025912	bscl2l	541427	0.271248	5.15555	15.4981	8.28955e-05	0.00810691
ENSDARG00000041490	LOC568656	568656	-0.549687	2.88936	15.4466	8.51833e-05	0.00828634
ENSDARG00000075140	si:dkey-19b23.15	569184	0.450244	3.44391	15.3938	8.76247e-05	0.00847874
ENSDARG00000089004	si:ch211-207e14.4	559686	-0.397362	3.8474	15.0623	0.000104384	0.0100472
ENSDARG00000075048	lonrf1	560773	-0.241418	5.712	15.0473	0.000105216	0.0100743
ENSDARG00000040528	lgals3bpb	405809	0.530958	2.88424	14.9803	0.000109019	0.0103841
ENSDARG00000039117	tefa	30674	-0.178828	7.16237	14.9394	0.000111401	0.0105559
ENSDARG00000117407	LOC101885516	101885516	-0.733077	1.93437	14.5998	0.000133409	0.0125762
ENSDARG00000076730	syt6a	100149310	-0.788141	1.71311	14.53	0.000138394	0.0129792
ENSDARG00000027500	oxsr1b	394150	0.223573	5.84322	14.4362	0.00014547	0.0135732
ENSDARG00000025522	sgk1	324140	-0.268251	5.07496	14.4008	0.000148218	0.0137595
ENSDARG00000099441	cbx4	573110	-0.498147	3.06962	14.3419	0.000152919	0.0140894
ENSDARG00000102501	hoxa5a	58055	-0.679925	2.11304	14.3371	0.000153313	0.0140894
ENSDARG00000078619	pnp5a	791647	0.154207	7.81464	14.3072	0.000155764	0.0142431
ENSDARG00000007955	iars	334393	0.256569	5.20374	14.2162	0.000163478	0.0148065
ENSDARG00000037517	slc35c2	323482	-0.187852	6.695	14.2154	0.000163545	0.0148065
ENSDARG00000103969	smyhc2	100124599	0.136079	8.67158	14.1908	0.000165692	0.0149006
ENSDARG00000079403	si:dkey-204l11.1	100006301	1.76407	-0.536683	14.1849	0.000166214	0.0149006
ENSDARG00000045105	foxn2b	550127	-0.413618	3.61518	14.1169	0.000172324	0.0153406
ENSDARG00000100694	tnnt2b	100331199	-0.744964	1.83166	14.1117	0.0001728	0.0153406
ENSDARG00000025254	s100a10b	406276	0.180876	6.85275	14.0726	0.000176433	0.0155875
ENSDARG00000041339	zgc:92380	445086	0.173781	7.06136	14.0469	0.000178861	0.015726
ENSDARG00000041799	cx43	30236	-0.203021	6.24917	13.9949	0.000183911	0.0160927
ENSDARG00000099959	smyhc1	321552	0.102161	11.8297	13.8937	0.000194183	0.0169106
ENSDARG00000016181	trim33	324053	-0.273592	4.93106	13.8801	0.000195436	0.0169391
ENSDARG00000061520	b4galnt1a	558684	-0.732457	1.84052	13.7291	0.000211778	0.0182689
ENSDARG00000010250	nqo1	322506	-0.211898	5.98632	13.6808	0.00021729	0.0186563
ENSDARG00000002192	aspn	65228	0.719772	1.78244	13.527	0.000235833	0.0200664
ENSDARG00000027582	angptl7	450053	0.208752	6.01596	13.5264	0.000235908	0.0200664
ENSDARG00000100691	prss35	431759	-0.420169	3.49734	13.5014	0.000239065	0.0202408
ENSDARG00000011615	mybpc3	556489	0.133381	8.62659	13.4926	0.000240187	0.0202421
ENSDARG00000025850	rps21	394166	0.144734	8.00438	13.4822	0.000241529	0.0202618
ENSDARG00000056028	slc22a7a	794188	0.206167	6.05259	13.3871	0.000254449	0.0212482
ENSDARG00000024877	ptgr1	494108	-0.244351	5.29969	13.3494	0.000259235	0.0215495
ENSDARG00000056765	ela2l	334304	-1.97488	-0.662892	13.34	0.00026053	0.0215592
ENSDARG00000104654	leap2	793075	-0.36792	3.92109	13.324	0.000262961	0.0216623
ENSDARG00000036820	mgll	378960	-0.195887	6.29919	13.274	0.000270524	0.0221854
ENSDARG00000090108	si:ch1073-174d20.1	793697	-0.829425	1.4419	13.2449	0.000274073	0.0222779
ENSDARG00000021004	c5	565774	0.214412	5.85439	13.2653	0.000274453	0.0222779
ENSDARG00000052948	nppal	567953	-1.17648	0.540794	13.2365	0.000275307	0.0222779
ENSDARG00000043482	b3gnt3.1	494166	0.443508	3.25503	13.192	0.000281921	0.0227126
ENSDARG00000011076	zgc:91968	431714	-0.260559	5.0084	13.1296	0.000291449	0.0233696
ENSDARG00000038359	enosf1	558186	-0.251279	5.15095	13.1236	0.000292631	0.0233696
ENSDARG00000020298	btg2	30079	0.307817	4.41413	13.1118	0.000297097	0.0236231
ENSDARG00000045442	cpb1	322412	-0.73453	1.76539	13.0595	0.00030259	0.0239073
ENSDARG00000075833	lyve1a	560618	0.577303	2.3993	13.055	0.000303286	0.0239073
ENSDARG00000101322	tfr1a	494477	0.234978	5.37186	12.928	0.000324562	0.0254746
ENSDARG00000098240	meis2a	170454	-0.201699	6.0772	12.8811	0.000332787	0.0260086
ENSDARG00000037870	actb2	57935	-0.0960836	12.1291	12.8079	0.000346052	0.0268588
ENSDARG00000004836	dnajc5ab	797907	-0.240177	5.28255	12.8049	0.000346603	0.0268588
ENSDARG00000001950	ak1	445486	0.110577	10.2179	12.7147	0.000363709	0.0280655
ENSDARG00000077092	elk4	30093	0.600657	2.2272	12.6638	0.000373772	0.0287207
ENSDARG00000031720	clstn1	777737	-0.158586	7.27811	12.6161	0.000383396	0.029337
ENSDARG00000040926	nr2f2	30424	-0.227765	5.4694	12.5969	0.000387351	0.0295161
ENSDARG00000093738	pth1a	405886	1.96713	-0.944157	12.5777	0.000391347	0.0296969
ENSDARG00000114031	smyhc3	100001337	0.259627	4.91836	12.5695	0.000393073	0.0297047
ENSDARG00000091367	prpf6	323855	-0.212509	5.77164	12.5447	0.000398313	0.0298859
ENSDARG00000069615	ckmt2a	327506	-0.536605	2.61951	12.5381	0.000399775	0.0298859
ENSDARG00000043457	gapdh	317743	0.103211	10.9835	12.5351	0.000400374	0.0298859
ENSDARG00000020143	pah	378962	-0.170956	6.85228	12.5162	0.000404444	0.030067
ENSDARG00000117646	im:7148385	503942	0.171548	6.82236	12.5075	0.000406327	0.0300846
ENSDARG00000101759	homer1b	436769	0.229104	5.40223	12.4609	0.000416592	0.0307203
ENSDARG00000006588	zgc:111983	550501	-0.179444	6.58114	12.4279	0.000423997	0.0311408
ENSDARG00000043806	postna	378983	-0.307343	4.32345	12.3066	0.000452476	0.0330995
ENSDARG00000022456	eno1a	334116	0.120963	9.07456	12.2871	0.000457194	0.0333114
ENSDARG00000014085	atp6v1e1a	108179059	-0.409771	3.41999	12.25	0.000466375	0.0338455
ENSDARG00000077069	srgn	570867	-0.35731	3.8493	12.2313	0.000471062	0.0340115
ENSDARG00000016771	tfa	30255	-0.113246	9.727	12.2261	0.000472381	0.0340115
ENSDARG00000007753	cpne2	565225	0.956845	0.855545	12.1945	0.000480425	0.0344549
ENSDARG00000035909	mfsd2ab	445176	0.23572	5.23433	12.1788	0.000484483	0.0346103
ENSDARG00000096603	bmb	559540	0.803125	1.31557	12.1549	0.000490744	0.0349211
ENSDARG00000100596	si:ch73-43g23.1	101885045	0.146887	7.58549	12.1219	0.000499495	0.0352547
ENSDARG00000001559	csmd2	565460	0.365346	3.7242	12.1199	0.000500029	0.0352547
ENSDARG00000103846	hspa5	378848	0.158471	7.18268	12.116	0.000501216	0.0352547
ENSDARG00000002659	mapre1b	334728	-0.177922	6.55708	12.086	0.000509245	0.0356822
ENSDARG00000039007	eno3	378963	0.109132	10.0692	12.0743	0.000512393	0.0357658
ENSDARG00000004588	sox4a	336346	-0.192855	6.13326	12.0553	0.000517698	0.0359987
ENSDARG00000054272	caprin1b	406341	-0.157675	7.16152	11.9549	0.000546269	0.0378416
ENSDARG00000063095	ctsf	565588	-0.174183	6.63593	11.9463	0.000548799	0.0378733
ENSDARG00000019713	oatx	555218	0.409686	3.33541	11.9268	0.000554562	0.0381272
ENSDARG00000036878	sh3bgrl2	431744	-0.59913	2.19301	11.8227	0.000586433	0.0401674
ENSDARG00000010434	clu	393775	0.292367	4.39047	11.8072	0.000591346	0.0403528
ENSDARG00000041623	mt2	100174951	-0.213527	5.61297	11.7993	0.000593856	0.0403734
ENSDARG00000006598	sgk2b	559050	0.335363	3.9651	11.7673	0.000604146	0.0409208
ENSDARG00000016470	anxa5b	337132	0.300583	4.29017	11.7372	0.000613977	0.0414258
ENSDARG00000089187	wfdc2	556600	0.371135	3.62115	11.7307	0.000616132	0.0414258
ENSDARG00000007149	l1cama	30634	0.237732	5.12352	11.7142	0.0006216	0.0415914
ENSDARG00000019810	nfe2l3	406512	-0.22238	5.4227	11.7096	0.000623144	0.0415914
ENSDARG00000104693	il6st	100006778	0.197919	5.92125	11.6842	0.000631718	0.0420104
ENSDARG00000098398	LOC100148704	100148704	-0.486467	2.81299	11.6706	0.000636347	0.0421649
ENSDARG00000062323	adam23a	794175	-0.218056	5.47875	11.5997	0.000661052	0.0435093
ENSDARG00000040623	fosl2	558921	0.396206	3.39722	11.5987	0.000661394	0.0435093
ENSDARG00000103634	si:ch73-329n5.6	101883339	-0.401503	3.39077	11.5471	0.000679992	0.0445724
ENSDARG00000063917	ND4	140534	0.102105	10.5859	11.5173	0.000690963	0.0451272
ENSDARG00000032761	pde4d	566998	0.553536	2.32885	11.5108	0.000693392	0.0451272
ENSDARG00000012395	mmp13a	387293	0.652455	1.84177	11.4755	0.00070669	0.0457133
ENSDARG00000007824	camta1b	497465	-0.20637	5.69902	11.4694	0.000709014	0.0457133
ENSDARG00000054253	sobpa	573683	0.572635	2.22006	11.4662	0.000710225	0.0457133
ENSDARG00000097535	si:ch211-252f13.5	101886869	0.331064	3.9561	11.4605	0.000712396	0.0457133
ENSDARG00000035835	eef2k	437013	0.154298	7.14737	11.4266	0.000725516	0.0462896
ENSDARG00000044566	fabp6	415166	-1.25806	0.217093	11.4242	0.000726439	0.0462896
ENSDARG00000014248	pdlim3b	561865	0.460651	2.9023	11.4163	0.000729557	0.0463269
ENSDARG00000001881	cacnb3a	565158	-0.801658	1.32376	11.3983	0.000736639	0.0464148
ENSDARG00000020187	zgc:92027	449543	0.193461	5.9699	11.3968	0.000737361	0.0464148
ENSDARG00000044827	wnt7aa	565714	-0.254355	4.84097	11.3935	0.000738556	0.0464148
ENSDARG00000092166	si:dkey-147f3.4	553461	0.350221	3.75886	11.3695	0.000748135	0.0468558
ENSDARG00000021787	abcb5	798527	-0.132363	8.03645	11.3583	0.000752666	0.0469787
ENSDARG00000117546	LOC100535760	100535760	-0.168139	6.67129	11.2888	0.000781373	0.0486046
